# Supplementary material for: Ecotoxicity of Nitrated Monoaromatic Hydrocarbons in Aquatic Systems: Emerging Risks from Atmospheric Deposition of Biomass Burning and Anthropogenic Aerosols
Source: Toxics. 2025 Nov 30;13(12):1037. doi: 10.3390/toxics13121037 (PMC12737277; doi:10.3390/toxics13121037)
Supplement: Supplementary file 1 [file toxics-13-01037-s001.zip]

Archive with 1 entries (1 files):
- toxics-3990674-supplementary.pdf
